# Supplementary material for: Bioavailability of Functional Iron in Protein Microparticles
Source: Nutrients. 2026 Mar 30;18(7):1102. doi: 10.3390/nu18071102 (PMC13074657; doi:10.3390/nu18071102)
Supplement: Supplementary file 1 [file nutrients-18-01102-s001.zip]

Archive with 1 entries (1 files):
- nutrients-4209426-supplementary-File S1.pdf
